# Supplementary material for: Centrality of Hygienic Honey Bee Workers in Colony Social Networks
Source: Insects. 2025 Jan 10;16(1):58. doi: 10.3390/insects16010058 (PMC11766216; doi:10.3390/insects16010058)
Supplement: Supplementary file 1 [file insects-16-00058-s001.zip]

Archive with 1 entries (1 files):
- insects-3357430-supplementary.pdf
